# Supplementary material for: Improving Soybean Germination and Nodule Development with Nitric Oxide-Releasing Polymeric Nanoparticles
Source: Plants (Basel). 2024 Dec 25;14(1):17. doi: 10.3390/plants14010017 (PMC11723237; doi:10.3390/plants14010017)
Supplement: Supplementary file 1 [file plants-14-00017-s001.zip]

Archive with 1 entries (1 files):
- plants-3369525-supplementary.pdf
